# Supplementary material for: Population distribution and drivers of habitat use for the Burrunan dolphins, Port Phillip Bay, Australia
Source: Ecol Evol. 2024 Apr 4;14(4):e11221. doi: 10.1002/ece3.11221 (PMC10994984; doi:10.1002/ece3.11221)
Supplement: Supplementary file 2 — Data S1: [file ECE3-14-e11221-s002.xlsx]

## Sheet: Sighting counts
YEAR	SEASON	DATE	SURVEY EFFORT (MINS)	SIGHTINGS	ZONE	0-5M	5-10M	10-15M	15-20M	20-25M	25-30M	30-35M	35-40M
2015	Winter	2015-06-05	388	1 (S01)	NE		8
2015	Winter	2015-06-11	312	5 (S01)	S		2	2	1
2015	Winter	2015-06-11	312	5 (S02)	S			2
2015	Winter	2015-06-11	312	5 (S03)	S			2
2015	Winter	2015-06-11	312	5 (S04)	S	2	3	2
2015	Winter	2015-06-11	312	5 (S05)	S			1	1
2015	Winter	2015-06-12	330	1 (S01)	S		1	10
2015	Winter	2015-06-14	350	2 (S01)	NW		3	7
2015	Winter	2015-06-14	350	2 (S02)	NW		2
2015	Winter	2015-06-20	520	2 (S01)	SE	1	5	23	8
2015	Winter	2015-06-20	520	2 (S02)	SE			1	4
2015	Winter	2015-06-26	106	1 (S01)	SE			2
2015	Winter	2015-06-29	420	5 (S01)	SE				10	1
2015	Winter	2015-06-29	420	5 (S02)	SE			2	3
2015	Winter	2015-06-29	420	5 (S03)	SE		1	3	11
2015	Winter	2015-06-29	420	5 (S04)	SE		2	2	3
2015	Winter	2015-06-29	420	5 (S05)	SE		1	2
2015	Winter	2015-06-30	336	1 (S01)	NE		3
2015	Winter	2015-07-31	287	1 (S01)	NE			1	3
2015	Winter	2015-08-08	390	1 (S01)	SE			2	1
2015	Winter	2015-08-14	302	4 (S01)	SE			2
2015	Winter	2015-08-14	302	4 (S02)	SE			1
2015	Winter	2015-08-14	302	4 (S03)	SE			1	3
2015	Winter	2015-08-14	302	4 (S04)	SE			5
2015	Winter	2015-08-22	238	1 (S01)	S			5
2015	Winter	2015-08-23	393	3 (S01)	SE			1	5
2015	Winter	2015-08-23	393	3 (S02)	SE				6	21
2015	Winter	2015-08-23	393	3 (S03)	SE		1		2
2015	Winter	2015-08-26	245	5 (S01)	SE	3	11
2015	Winter	2015-08-26	245	5 (S02)	SE		1	3
2015	Winter	2015-08-26	245	5 (S03)	SE			2	2
2015	Winter	2015-08-26	245	5 (S04)	SE				3
2015	Winter	2015-08-26	245	5 (S05)	SE			4	7
2015	Autumn	2015-03-25	239	1 (S01)	S	1	5	2
2015	Autumn	2015-03-30	429	1 (S01)	S		1	7	1
2015	Autumn	2015-05-17	372	2 (S01)	NE		9
2015	Autumn	2015-05-17	372	2 (S02)	NE	16	2
2015	Autumn	2015-05-25	334	3 (S01)	S	4
2015	Autumn	2015-05-25	334	3 (S02)	S	2	8
2015	Autumn	2015-05-25	334	3 (S03)	S	1	5	3	11
2016	Winter	2016-07-07	320	1 (S01)	NE	6	17
2016	Winter	2016-07-08	304	1 (S01)	S	4	4	18
2016	Winter	2016-08-05	345	2 (S01)	S		2	4
2016	Winter	2016-08-05	345	2 (S02)	S		1	4
2016	Winter	2016-08-06	394	5 (S01)	SE		2
2016	Winter	2016-08-06	394	5 (S02)	SE			1	2
2016	Winter	2016-08-06	394	5 (S03)	SE				3
2016	Winter	2016-08-06	394	5 (S04)	SE			1	1
2016	Winter	2016-08-06	394	5 (S05)	SE			4
2016	Winter	2016-08-07	360	1 (S01)	NW		3	3
2016	Winter	2016-08-23	349	2 (S01)	S			1	4
2016	Winter	2016-08-23	349	2 (S02)	S			3	18
2016	Winter	2016-08-24	294	1 (S01)	SE				11
2016	Autumn	2022-04-14	297	2 (S01)	S		4	2
2016	Autumn	2022-04-14	297	2 (S02)	S	3	11	1
2016	Autumn	2022-04-15	347	3 (S01)	S	3	2	2	5	1
2016	Autumn	2022-04-15	347	3 (S02)	S	6	7	7	3	1			1
2016	Autumn	2022-04-15	347	3 (S03)	S		2	13
2016	Autumn	2022-04-19	291	1 (S01)	SE				14
2016	Autumn	2022-04-20	239	1 (S01)	SE				8
2016	Autumn	2016-05-30	345	2 (S01)	SE				5
2016	Autumn	2016-05-30	345	2 (S02)	SE		6	2	4
2016	Autumn	2016-05-31	343	1 (S01)	S	1	1	7
2016	Autumn	2016-06-01	336	2 (S01)	S		5
2016	Autumn	2016-06-01	336	2 (S02)	S		5
2016	Autumn	2016-06-02	334	1 (S01)	NE		4	12
2016	Summer	2016-01-27	255	1 (S01)	SE				19	5
2016	Summer	2016-01-29	159	2 (S01)	S	2	1	2	1
2016	Summer	2016-01-29	159	2 (S02)	S			7
2016	Summer	2016-01-30	357	4 (S01)	S		1	4	1
2016	Summer	2016-01-30	357	4 (S02)	S	1	1	1	2
2016	Summer	2016-01-30	357	4 (S03)	S		2	2
2016	Summer	2016-01-30	357	4 (S04)	S		4	5	1
2016	Summer	2016-02-01	183	1 (S01)	NE	3	4
2016	Summer	2016-02-02	265	1 (S01)	NE		13
2016	Summer	2016-02-22	368	4 (S01)	S		8	4
2016	Summer	2016-02-22	368	4 (S02)	S			6
2016	Summer	2016-02-22	368	4 (S03)	S			4
2016	Summer	2016-02-22	368	4 (S04)	S		1	2	1
2016	Summer	2016-02-24	75	1 (S01)	SE		2	9	1
2016	Summer	2016-02-27	351	1 (S01)	SE		3	1	9
2016	Summer	2016-03-01	368	7 (S01)	S	6	4	8	5
2016	Summer	2016-03-01	368	7 (S02)	S			2	1
2016	Summer	2016-03-01	368	7 (S03)	S	7	4	3
2016	Summer	2016-03-01	368	7 (S04)	S		4
2016	Summer	2016-03-01	368	7 (S05)	S	1		2	1
2016	Summer	2016-03-01	368	7 (S06)	S	3	1		1	3
2016	Summer	2016-03-01	368	7 (S07)	S	9
2016	Summer	2016-03-02	283	1 (S01)	NE		8	12
2016	Spring	2016-09-26	388	1 (S01)	S	6	8	1
2016	Spring	2016-10-14	415	5 (S01)	NE	1	12	1
2016	Spring	2016-10-14	415	5 (S02)	NE		1	1
2016	Spring	2016-10-14	415	5 (S03)	NE		6	5
2016	Spring	2016-10-14	415	5 (S04)	NE				3
2016	Spring	2016-10-14	415	5 (S05)	NE				6
2016	Spring	2016-11-08	352	1 (S01)	S			3	1
2016	Spring	2016-11-09	247	4 (S01)	NE	5	4
2016	Spring	2016-11-09	247	4 (S02)	NE		6
2016	Spring	2016-11-09	247	4 (S03)	NE	1	5
2016	Spring	2016-11-09	247	4 (S04)	NE				5
2016	Spring	2016-11-11	294	2 (S01)	NE		4
2016	Spring	2016-11-11	294	2 (S02)	NE	1	2
2018	Winter	2018-08-24	356	2 (S01)	S		3	2	2	1
2018	Winter	2018-08-24	356	2 (S02)	S			4
2018	Winter	2018-08-29	467	3 (S01)	NW	2	12	12
2018	Winter	2018-08-29	467	3 (S02)	NW		5	2
2018	Winter	2018-08-29	467	3 (S03)	NW			15
2018	Spring	2018-09-26	390	2 (S01)	NE		10	7	1
2018	Spring	2018-09-26	390	2 (S02)	NE		18	6
2018	Spring	2018-10-06	419	2 (S01)	S	2	6	5	3
2018	Spring	2018-10-06	419	2 (S02)	S	8	9	2
2018	Spring	2022-10-07	336	2 (S01)	S	1	7	29
2018	Spring	2018-10-08	414	1 (S01)	NE		16
2018	Spring	2018-10-25	368	1	NE			9	20
2018	Spring	2022-11-30	352	2 (S01)	S	9	5	6	5
2018	Spring	2018-11-30	352	2 (S02)	S		4	5	5
2018	Summer	2018-12-30	408	4 (S01)	S	3
2018	Summer	2018-12-30	408	4 (S02)	S	4
2018	Summer	2018-12-30	408	4 (S03)	S	3			8
2018	Summer	2018-12-30	408	4 (S04)	S		4
2018	Summer	2018-12-31	348	4 (S01)	S		4	1
2018	Summer	2018-12-31	348	4 (S02)	S	2
2018	Summer	2018-12-31	348	4 (S03)	S	1
2018	Summer	2018-12-31	348	4 (S04)	S	1	1	5
2019	Autumn	2019-03-17	422	3 (S01)	S		14
2019	Autumn	2019-03-17	422	3 (S02)	S		8
2019	Autumn	2019-03-17	422	3 (S03)	S		8
2019	Autumn	2019-03-21	365	1 (S01)	SE			1	4
2019	Autumn	2019-05-17	253	1 (S01)	NE	5	10
2019	Autumn	2019-05-19	291	1 (S01)	NE	9	6
2019	Autumn	2019-05-22	342	2 (S01)	S			1	1				1
2019	Autumn	2019-05-22	342	2 (S02)	S	2	4	5	4	1
2019	Winter	2019-07-28	212	1	NE		4
2019	Winter	2019-07-31	334	2 (S01)	S			3
2019	Winter	2019-07-31	334	2 (S02)	S			9	5
2019	Winter	2019-08-04	439	3 (S01)	NE			11	3
2019	Winter	2019-08-04	439	3 (S02)	NE				5
2019	Winter	2019-08-04	439	3 (S03)	NE				5
2019	Winter	2019-08-26	416	2 (S01)	NE	1	5
2019	Winter	2019-08-26	416	2 (S02)	NE		11	6
2019	Winter	2019-08-27	401	3 (S01)	NE		1	13
2019	Winter	2019-08-27	401	3 (S02)	NE		11	2
2019	Winter	2019-08-27	401	3 (S03)	NE	9	21
2019	Winter	2022-08-30	364	1 (S01)	SE		3	2	4
2019	Winter	2019-09-03	321	3 (S01)	NW	6	8	3
2019	Winter	2019-09-03	321	3 (S02)	NW			4
2019	Winter	2019-09-03	321	3 (S03)	NW			2
2019	Spring	2019-10-21	247	1 (S01)	NE		13
2019	Spring	2019-10-23	409	2 (S01)	S	4	2	2
2019	Spring	2019-10-23	409	2 (S02)	S			3
2019	Spring	2019-11-20	460	3 (S01)	S		2
2019	Spring	2019-11-20	460	3 (S02)	S	2	11
2019	Spring	2019-11-20	460	3 (S03)	S	5	3	5
2019	Spring	2019-11-29	336	1 (S01)	SE				12
2020	Summer	2020-01-26	270	1	NE	1	13
2020	Summer	2020-01-27	372	1	S	2	16	25
2020	Summer	2020-01-28	367	3 (S01)	S	1	6	13
2020	Summer	2020-01-28	367	3 (S02)	S		3	13
2020	Summer	2020-01-28	367	3 (S03)	S	1	3	11
2020	Summer	2020-01-29	275	0	NE
2020	Autumn	2020-05-14	182	1	NE		6	1
2020	Autumn	2020-05-15	93	0	S
2020	Autumn	2020-05-18	356	1	NE			2	5
2020	Winter	2020-06-07	330	0	NE
2020	Winter	2020-06-10	370	3 (S01)	NW			6
2020	Winter	2020-06-10	370	3 (S02)	NW			1	3
2020	Winter	2020-06-10	370	3 (S03)	NW		3	3
2020	Winter	2020-06-11	360	1	S		5	1
2020	Spring	2020-09-28	274	1	NE		1	7	14
2020	Spring	2020-09-29	301	1	NE		3	6
2020	Spring	2020-10-12	55	0	S
2020	Spring	2020-10-14	200	1	S	2	7	7	3
2021	Summer	2021-01-02	139	0	NE
2021	Summer	2021-01-03	190	1	S	1
2021	Summer	2021-01-07	48	0	NE
2021	Autumn	2021-03-11	350	1	S		15
2021	Autumn	2021-03-18	335	2 (S01)	NE		4
2021	Autumn	2021-03-18	335	2 (S02)	NE		12	4
2021	Winter	2021-08-08	297	2 (S01)	S	13	6	1	1
2021	Winter	2021-08-08	297	2 (S02)	S	3	5	2	2

## Sheet: Depth %
depthgroup	sum_area_m2	km2		proportion of depth						depthgroup	sum_area_m2	km2		proportion of depth
0-5	2.49974e+08	249.974		0.130789						0-5	2.49974e+08	249.974		0.130789
>5-10	3.70694e+08	370.694		0.193951						>5-10	3.70694e+08	370.694		0.193951
>10-15	3.30744e+08	330.744		0.173048						>10-15	3.30744e+08	330.744		0.173048
>15-20	4.3015e+08	430.15		0.225059						>15-20	4.3015e+08	430.15		0.225059
>20-25	5.25292e+08	525.292		0.274838						>20-25	5.25292e+08	525.292		0.274838
>25-30	1.94866e+06	1.94866		0.00101956						>25-30	1.94866e+06	1.94866		0.00101956
>30-35	995181	0.995181		0.000520689						>30-35	995181	0.995181		0.000520689
>35-40	522090	0.52209		0.000273163						>35-40	522090	0.52209		0.000273163
>40-45	205596	0.205596		0.00010757						>40-45	205596	0.205596		0.00010757
>45-50	360693	0.360693		0.000188718						>45-50	360693	0.360693		0.000188718
>50-55	102498	0.102498		5.3628e-05						>50-55	102498	0.102498		5.3628e-05
>55-60	89498.3	0.0894983		4.68264e-05						>55-60	89498.3	0.0894983		4.68264e-05
>65-70	45399.1	0.0453991		2.37533e-05						>65-70	45399.1	0.0453991		2.37533e-05
>70-75	36799.3	0.0367993		1.92538e-05						>70-75	36799.3	0.0367993		1.92538e-05
>75-80	42599.2	0.0425992		2.22883e-05						>75-80	42599.2	0.0425992		2.22883e-05
>80-85	34099.4	0.0340994		1.78411e-05						>80-85	34099.4	0.0340994		1.78411e-05
>85-90	22899.6	0.0228996		1.19813e-05						>85-90	22899.6	0.0228996		1.19813e-05
>90-95	12899.8	0.0128998		6.74928e-06						>90-95	12899.8	0.0128998		6.74928e-06
>95-100	4999.9	0.0049999		2.616e-06						>95-100	4999.9	0.0049999		2.616e-06
>100-105	1299.98	0.00129998		6.8016e-07						>100-105	1299.98	0.00129998		6.8016e-07
depthgroup	sum_area_m3	km3		proportion of depth						depthgroup	sum_area_m3	km3		proportion of depth
